# Supplementary material for: In vitro assessment of pesticides capacity to act as agonists/antagonists of the thyroid hormone nuclear receptors
Source: iScience. 2021 Aug 8;24(9):102957. doi: 10.1016/j.isci.2021.102957 (PMC8403745; doi:10.1016/j.isci.2021.102957)
Supplement: Data S1. Raw counts for Ampliseq and RNAseq — RUN Figure 1 count files. Ampliseq analysis of SHSY5Y human neuroblastoma cells exposed to pesticides and thyroid hormone, raw data related to Figure 1. RUN Figure 2 count files. Ampliseq analysis of C17.2α cells to piperonyl butoxide, pyraclostrobin and thyroid hormone, raw data related to Figure 2. RUN Figure 3 count files. Ampliseq analysis of C17C17.2α cells exposed to strobilurins in absence of thyroid hormone, raw data related to Figure 3. Differentially expressed genes and normalized counts Figure 1. Complete results of Deseq2 analysis of data from Figure 1. Differentially expressed genes and normalized counts Figure 2. Complete results of Deseq2 analysis of data from Figure 2. Differentially expressed genes and normalized counts Figure 3. Complete results of Deseq2 analysis of data from Figure 2. [file mmc2.zip]

Archive with 1 entries (1 files):
- isci_102957_mmc2.7z
